# Supplementary material for: Comparison of Different Drying Methods on the Volatile Components of Ginger (Zingiber officinale Roscoe) by HS-GC-MS Coupled with Fast GC E-Nose
Source: Foods. 2022 May 30;11(11):1611. doi: 10.3390/foods11111611 (PMC9180836; doi:10.3390/foods11111611)
Supplement: Supplementary file 1 [file foods-11-01611-s001.zip]

Archive with 1 entries (1 files):
- foods-1735895-supplementary.pdf
